# Supplementary material for: Characterization of a novel Xenopus tropicalis cell line as a model for in vitro studies
Source: Genesis. 2011 Dec 27;50(3):316–24. doi: 10.1002/dvg.20822 (PMC3503257; doi:10.1002/dvg.20822)
Supplement: Supplementary file 1 [file dvg0050-0316-SD1.xls]

## Sheet: Feuil1
Primers	Sequence 5'--->3'
PCR amplification for FISH probes synthesis
PB Left	TATCGGTCTGTATATCGAGG
PB Right	AATAGCGCGAATCCGTCGCTG
Integration-site analysis by inverse PCR
3' SBITRR1	GATGTCAATTAGTCTATCAGAAGCTTGTG
5' SBITRL1	GTGGGAAGCTTCTAAAGCCATGACATC
3' SBITRR2	GAAGGCTACTCGAAATGTTTGACCCAAG
5' SBITRL2	CCAAGCTGTTTAAAGGCACAGTCAAC
3' PBITRR1	GAGCTCCAAGCGGCGACTGAGATGTC
5' PBITRL1	CCCGGGCTGCAGGAATTCGATAAAAG
3' PBITRR2	TAAATGCACAGCGACGGATTCGCGC
5' PBITRL2	ATAAACCTCGATATACAGACCGATA
Real time RT-PCR
ODC rev	TGCGCTCAGTTCTGGTACTTCA
ODC fwd	AGGCCACACTGGCAACTCA
RPL8 Int2 rev	GGAAGCACCTTGGCAAGA
RPL8 Int2 fwd	AGCTTCGGGCTGTCGACTT
THRA fwd	AAGAACCTGCACCCCTCCTATT
THRA rev	CTACCCGCTTGGTATCATCCA
THRB fwd	AAGAGTGGTTGATTTTGCCAAAA
THRB rev	AGGGACATGATCTCCATACAACAG
Thbzip 1 rev	GGAGTCGGGCATTCTCTTCA
Thbzip 1 fwd	GAACAACGAGGCCGCAAA
