# Supplementary material for: Characterization of a novel Xenopus tropicalis cell line as a model for in vitro studies
Source: Genesis. 2011 Dec 27;50(3):316–24. doi: 10.1002/dvg.20822 (PMC3503257; doi:10.1002/dvg.20822)
Supplement: Supplementary file 2 [file dvg0050-0316-SD2.xls]

## Sheet: Feuil1
Transfection reagent	Fetal bovine serum	% of GFP-expressing cells
Lipofectamine (Invitrogen)	+	6.30 (+/- 0.40)
Lipofectamine (Invitrogen)	-	4.40 (+/- 0.25)
Attractene (Qiagen)	+	0.50 (+/- 0.08)
Attractene (Qiagen)	-	1.75 (+/- 0.2)
TurboFect (Fermentas)	+	3.80 (+/- 0.15)
TurboFect (Fermentas)	-	3.30 (+/- 0.10)
Lipofectamine (Invitrogen) without DNA	+	0.02 (+/- 0.01)
