# Supplementary material for: Characterization of a novel Xenopus tropicalis cell line as a model for in vitro studies
Source: Genesis. 2011 Dec 27;50(3):316–24. doi: 10.1002/dvg.20822 (PMC3503257; doi:10.1002/dvg.20822)
Supplement: Supplementary file 3 [file dvg0050-0316-SD3.xls]

## Sheet: Feuil1
Left side Integration site Right side Scaffold* Position
AATTGGAGCTCGGATCCCTA	TA	TAGGGATCCTCTAGCTAGAG	vector
CCAAGATTTGTTATAATATA	TA	TATATATAAAATACCTGTAG	165	1245681-1246377
NTACATAAAATTCANAAGTA	TA	GCAGGTCTCTCATATCTTTA	94	1823466-1824192
TATTTATGAAAAGTTCTACT	TA	TGTTATTCCCCAAAGATGCT	98	519888-520560
GGAGCTAGAGTGACTAAACA	TA	GGAGCTAGAGTGACTAAACA	undetermined
ACATATATAAATGATATATA	TA	CATACACACACTCATGCCGA	18863	568-1666
TGCCTTTAAACCCCATAACC	TA	AAACCTGATATTAGTGTTGC	211	562491-562184
CAAACTTGTGTGTACATATA	TA	TATATATATGCACTAAACGC	11842	326-1297
ACCCGACATATATTAAGATA	TA	ATTACCCCTTATTGGGGGCA	581	491503-492208
ACTAATGGGTGCAACTATTA	TA	TCTATAAATGCTAAATAATC	407	982173-982914
CCACAAAGTAATAAAAGAAA	TA	TGACCCCTTTTCCTCTGGGG	196	976670-977440
assembly v4.1 was used
